# Supplementary material for: Automatic microarray image segmentation with clustering-based algorithms
Source: PLoS One. 2019 Jan 22;14(1):e0210075. doi: 10.1371/journal.pone.0210075 (PMC6342330; doi:10.1371/journal.pone.0210075)
Supplement: S1 Algorithm — (ZIP) [file pone.0210075.s001.zip]

Archive with 26 entries (25 files):
- algorithms/
- algorithms/Kmeans1.m
- algorithms/Kmeans1_feature.m
- algorithms/Kmeans2_feature.m
- algorithms/QM.m
- algorithms/RGcal.asv
- algorithms/RGcal.m
- algorithms/contrast.m
- algorithms/ctrenhance.m
- algorithms/denoise.m
- algorithms/description.txt
- algorithms/drawcircle.m
- algorithms/error_radio.m
- algorithms/euclidean.m
- algorithms/euclideanDistance.m
- algorithms/example.m
- algorithms/example_feature.m
- algorithms/example_simulate.m
- algorithms/example_simulate_feature.m
- algorithms/examplesimulate.m
- algorithms/extraction.m
- algorithms/fcm1.m
- algorithms/gray_means.m
- algorithms/kMeans1_simulate.m
- algorithms/kMeans1_simulate_feature.m
- algorithms/spotsize.m
