# Supplementary material for: Automatic microarray image segmentation with clustering-based algorithms
Source: PLoS One. 2019 Jan 22;14(1):e0210075. doi: 10.1371/journal.pone.0210075 (PMC6342330; doi:10.1371/journal.pone.0210075)
Supplement: S1 Algorithm — (ZIP) [file pone.0210075.s001.zip › algorithms/Kmeans1_feature.m]

function kmeans=kMeans1(input)
tic;
%First K-Means algorithm is implemented in Matlab
%Then few matrices APIs to evaluate the algorithm are used. 
currenttime = 1;
  load('vspotcoff2.mat')
    load('vf2.mat')
    load('w.mat')
    load('hspotcoff2.mat')
    load('hf2.mat')
    load('h.mat')
    data_store = double(imread(input));
    data_source = data_store;
%     data_store = double(ctrenhance(data_store));
    
for p=1:hf2-1
   for q=1:vf2-1
    %cluster_2 = [];
    
    if p== 1 && q==1
            Imgdata = data_store( floor(hspotcoff2(p)) : floor(hspotcoff2(p+1)) ,floor(vspotcoff2(q)):floor(vspotcoff2(q+1)));
       elseif p==1 && q~=1
            Imgdata = data_store( floor(hspotcoff2(p)) :floor(hspotcoff2(p+1)) ,floor(vspotcoff2(q)+1):floor(vspotcoff2(q+1)));
       elseif p~=1 && q==1
            Imgdata = data_store( floor(hspotcoff2(p))+1 : floor(hspotcoff2(p+1)) ,floor(vspotcoff2(q)):floor(vspotcoff2(q+1)));
       elseif p~=1 && q~=1
            Imgdata = data_store( floor(hspotcoff2(p))+1 : floor(hspotcoff2(p+1)) ,floor(vspotcoff2(q))+1:floor(vspotcoff2(q+1)));
    end
    Img=Imgdata;
sigma = 1.6;
h = fspecial('gaussian',[5 5],sigma);
% Img=imread(input);
% Img=ctrenhance(Img);
Img=imfilter(Img,h,'replicate');
Img=double(Img);

%³õÊ¼¾ÛÀàÖÐÐÄµÄÑ¡Ôñ
A=Img;
%A=ctrenhance(A);
% A=A./256;
[h,w,d]=size(A);
for k=1:10
g(1:12)=0;%background gry level 
%%%%%%%%%%%%%%%%%%%%%%%%%%%%%%%%%%%%%%%%%%%%%%%%%%%%%%%%%%%%%%%%%%%%%%%%%%%%%%%%%%%%%%%%%%%
%random select three positions at left edge
cx(1)=fix(rand(1)*h+1);
cx(2)=fix(rand(1)*h+1);
cx(3)=fix(rand(1)*h+1);
for i=1:3
  %estimate the background gray level,sacnning the edge by using a window
  %with size 10*10  
  if cx(i)<=5
    g(i)=max(max(A(cx(i):cx(i)+4,1:4)));
  elseif cx(i)+5>h
    g(i)=max(max(A(cx(i)-4:cx(i),1:4)));    
  else
    g(i)=max(max(A(cx(i)-2:cx(i)+2,1:4)));
  end
end
%%%%%%%%%%%%%%%%%%%%%%%%%%%%%%%%%%%%%%%%%%%%%%%%%%%%%%%%%%%%%%%%%%%%%%%%%%%%%%%%%%%%%%%%%%%
%random select three positions at bottom edge
cy(1)=fix(rand(1)*w+1);
cy(2)=fix(rand(1)*w+1);
cy(3)=fix(rand(1)*w+1);
for j=1:3
  if cy(j)<=5
    g(j+3)=max(max(A(1:4,cy(j):cy(j)+4)));
  elseif cy(j)+5>w
    g(j+3)=max(max(A(1:4,cy(j)-4:cy(j))));    
  else
    g(j+3)=max(max(A(1:4,cy(j)-2:cy(j)+2)));
  end
end
%%%%%%%%%%%%%%%%%%%%%%%%%%%%%%%%%%%%%%%%%%%%%%%%%%%%%%%%%%%%%%%%%%%%%%%%%%%%%%%%%%%%%%%%%%%
%random select three positions at right edge
cx(4)=fix(rand(1)*h+1);
cx(5)=fix(rand(1)*h+1);
cx(6)=fix(rand(1)*h+1);
for i=4:6
 if cx(i)<=5
    g(i+3)=max(max(A(cx(i):cx(i)+4,w-4:w)));
  elseif cx(i)+5>h
    g(i+3)=max(max(A(cx(i)-4:cx(i),w-4:w)));
  else
    g(i+3)=max(max(A(cx(i)-2:cx(i)+2,w-4:w)));
  end
end
%%%%%%%%%%%%%%%%%%%%%%%%%%%%%%%%%%%%%%%%%%%%%%%%%%%%%%%%%%%%%%%%%%%%%%%%%%%%%%%%%%%%%%%%%%%
%random select three positions at top edge
cy(4)=fix(rand(1)*w+1);
cy(5)=fix(rand(1)*w+1);
cy(6)=fix(rand(1)*w+1);
for j=4:6
  if cy(j)<=5
    g(j+6)=max(max(A(h-4:h,cy(j):cy(j)+4)));
  elseif cy(j)+5>w
    g(j+6)=max(max(A(h-4:h,cy(j)-4:cy(j))));
  else
    g(j+6)=max(max(A(h-4:h,cy(j)-2:cy(j)+2)));
  end
end
%%%%%%%%%%%%%%%%%%%%%%%%%%%%%%%%%%%%%%%%%%%%%%%%%%%%%%%%%%%%%%%%%%%%%%%%%%%%%%%%%%%%%%%%%%%
%estimate the final background gray level
edgeto(k)=min(g);
end
%c_2=mean(edgeto);
c_2=min(min(edgeto));
a=round(w/2)-2;b=round(h/2)-2;
B=(A(a:(a+4) ,b:(b+4)));
%c_1=mean(mean(B));  
c_1=double(max(max(B)));  
 position1=find(abs((Img(:,:)-c_1))<10);
 position2=find(abs((Img(:,:)-c_2))<10);
 positionf=position1(1);
 positionb=position2(1);


% Img=imread(input);
[m,n] = size(Img);
intensity=Img;
Add_intensity = zeros(m+2,n+2);
Add_intensity(2:m+1,2:n+1) = Img;
for i=2:m+1
        for j=2:n+1
            temp = Add_intensity(i-1:i+1, j-1:j+1);
            temp = temp(:);
%             temp(temp == 0) = [];
            intensityMean(i-1,j-1) = sum(temp) / length(temp);
            intensitySD(i-1,j-1) = std(temp);
        end
end
template = fspecial('gaussian',[10 10],2.5);
gaussian = imfilter(Img,template);
max1 = max(max(gaussian));
[mR,nR] = find(gaussian == max1);
    %%
    Row = zeros(m,n);
    Col = zeros(m,n);
 for i=1:m
        for j=1:n
            Eurodis(i,j) = sqrt( (i-mR(1,1)).^2 + (j-nR(1,1)).^2 );
            Citydis(i,j) = abs(i-mR(1,1)) + abs(j-nR(1,1));
        end
 end
     for i=1:m
        Row(i,:) = i;
    end
    for j=1:n
        Col(:,j) = j;
    end
   templatedate2=[Row(:),Col(:),Eurodis(:),gaussian(:)];
   templatedate=[intensity(:),gaussian(:),intensityMean(:),intensitySD(:),Eurodis(:),Citydis(:),Row(:),Col(:)];
   
% ¹éÒ»»¯
% for l=1:4
% a=double(templatedate(:,l));
% b=min(min(a));
% c=max(max(a));
% a=(a-b)/(c-b);
% templatedate1(:,l)=a;
% end
 [COEFF,SCORE,latent,tsquare] = princomp(templatedate); %µ÷ÓÃpca·ÖÎöº¯Êý
  pcaImage=SCORE(:,1:3);
k = 2;    
dataSetLength = m*n;    %Total number of data, numbers of rows if each row is one observation.
numberOfFeature = 3;    %Number of Features or Dimensions  
numberOfIterations = 10;    %Stop recalculating new centres after this many iterations. Efficiency sake. 
% 
% l = load('data.mat');   
% data = l.L.data;


data=pcaImage;
%Initializing the memberShipMatrix and centers
memberShipMatrix = zeros(dataSetLength,k);
centroidMatrix = zeros(k,numberOfFeature);
objectiveFunctionSum = zeros(1,numberOfIterations);
iterations = 1;

% Randomly assinging centeroid 
% %%{
% for i = 1:k
%     %TODO: try to randomnly change i in data matrix for randomization
%     %As of below it will use intial K values from data matrix as centers.
%      centroidMatrix(i,:) = data(i,:);


% ³õÊ¼»¯¾ÛÀàÖÐÐÄ
%     fore= find(data(:,1)==1);
%     back= find(data(:,1)==0);
    centroidMatrix(1,:)=data(positionf,:);
    centroidMatrix(2,:)=data(positionb,:);
%  end
%%}
%Use below intialization if you explicitly want to initalize centers/seeds.
%{
centroidMatrix(1,:) = data( 1, :);
centroidMatrix(2,:) = data( 68, :);
centroidMatrix(3,:) = data( 38, :);
centroidMatrix(4,:) = data( 100, :);
 %}

%Loop until iterations < numberOfIterations
while 1
    memberShipMatrix = zeros(dataSetLength,k);
    % Loop through each data point to find distance between current
    % center(centroidMatrix) and data point. Assing data point to center it
    % is nearest to(min).
    %calculating MemberShipMatrix(which shows which cluster a point belongs to)  and objective function

    for i = 1:size(data,1)
        currentDistance = zeros(1, k);
        for j = 1:size(centroidMatrix,1)
            currentDistance(j) = euclideanDistance(data(i,:), centroidMatrix(j,:));
        end
        [minimumDistance, I] = min(currentDistance);
        memberShipMatrix(i,I) = 1;
        objectiveFunctionSum(iterations) = objectiveFunctionSum(iterations) + minimumDistance ;
    end
    clusterSum = zeros(k,numberOfFeature);
    numberOfElementsPerCluster = zeros(1,k);
    
    %Finding Number of data points in each cluster 
    %Also calulating sum of each point in each cluster across dimensions( to calculate new
    %center)
    for y = 1:size(memberShipMatrix,1)
        for z = 1:size(memberShipMatrix,2)
            if(memberShipMatrix(y, z)==1)
                clusterNumber = z;
                numberOfElementsPerCluster(z) = numberOfElementsPerCluster(z) + 1;
            end        
        end
        clusterSum(clusterNumber,:) = clusterSum(clusterNumber,:) ... 
            + data(y,:);    
    end
    
    newCentroid = zeros(k,numberOfFeature);
    %Calculating new Centroid    
    for u = 1:size(newCentroid,1)
        newCentroid(u,:) = clusterSum(u,:)/numberOfElementsPerCluster(u);
    end
    
    centroidMatrix = newCentroid;    
    iterations = iterations + 1; 
    
    if iterations > numberOfIterations
        break;
    end
    
end
true=zeros(m*n,1);
for i=1:m*n;
    if memberShipMatrix(i,1)==1;
        true(i,1)=1;
    else
        true(i,1)=0;
    end
end
true=reshape(true,m,n);
true_1 = double(intensity) .* true;
true_1(true_1==0)=[];
true_0 = double(intensity) .* ~true;
true_0(true_0==0)=[];
true_1_mean = double(sum(sum(true_1))) / length(true_1(:));
true_0_mean = double(sum(sum(true_0))) / length(true_0(:));
if true_0_mean > true_1_mean 
    true = ~true;
end
% if abs(true_0_mean - true_1_mean)<30||(sum(sum(true)))/(m*n)<0.02
%      true=true.*0;
%     true(1,:)=1;
%     true(m,:)=1;
%     true(:,1)=1;
%     true(:,n)=1;
% end
currenttime
   if p== 1 && q==1
            data_store( floor(hspotcoff2(p)) : floor(hspotcoff2(p+1)) ,floor(vspotcoff2(q)):floor(vspotcoff2(q+1))) = true;
       elseif p==1 && q~=1
             data_store( floor(hspotcoff2(p)) :floor(hspotcoff2(p+1)) ,floor(vspotcoff2(q)+1):floor(vspotcoff2(q+1)))= true;
       elseif p~=1 && q==1
             data_store( floor(hspotcoff2(p))+1 : floor(hspotcoff2(p+1)) ,floor(vspotcoff2(q)):floor(vspotcoff2(q+1))) = true;
       elseif p~=1 && q~=1
             data_store( floor(hspotcoff2(p))+1 : floor(hspotcoff2(p+1)) ,floor(vspotcoff2(q))+1:floor(vspotcoff2(q+1))) = true;
    end
    
%     data_store( hspotcoff2(p) : hspotcoff2(p+1) ,vspotcoff2(q):vspotcoff2(q+1)) = img;
clear intensity;
clear intensityMean;
clear intensitySD;
clear Eurodis;
clear gaussian;
clear Citydis;
clear Row;
clear Col;
clear templatedate1;
clear clusterNumber;
clear positionf;
clear positionb;
currenttime = currenttime +1;
   end
end
    Temp = data_store;
    data_store = (data_store<=1).*Temp;
    figure;
    imshow(data_store);
      imwrite(data_store,'kmeans+.tif','tif');
% imshow(true);
t=toc;
save timekmeansp.mat t;
end
