# Supplementary material for: Automatic microarray image segmentation with clustering-based algorithms
Source: PLoS One. 2019 Jan 22;14(1):e0210075. doi: 10.1371/journal.pone.0210075 (PMC6342330; doi:10.1371/journal.pone.0210075)
Supplement: S1 Algorithm — (ZIP) [file pone.0210075.s001.zip › algorithms/Kmeans2_feature.m]

function [intensity,intensityMean,intensitySD,Eurodis,Citydis,gaussian] = Kmeansdata( input )
% load('annotation_image.mat')
% load('images.mat')
% load('output.mat')
% load('meta.mat')
% 
% rl = 10.5;
% rr = 6.5;
% len = length(meta.spotinfo{1}{1}.x);
% Red_image = images{1}(:,:,1);
% for j = 1:16
%     x = meta.spotinfo{1}{j}.x;
%     y = meta.spotinfo{1}{j}.y;
%   i = 1;
%         Posx1 = x(i) - rl;
%         Posx2 = x(i) + rr;
%         Posy1 = y(i) - rl;
%         Posy2 = y(i) + rr;
% 
% Img=Red_image( Posx1:Posx2,Posy1:Posy2);


currenttime = 1;
  load('vspotcoff2.mat')
    load('vf2.mat')
    load('w.mat')
    load('hspotcoff2.mat')
    load('hf2.mat')
    load('h.mat')
    data_store = double(imread(input));
    data_source = data_store;
%     data_store = double(ctrenhance(data_store));
    
for p=1:hf2-1
   for q=1:vf2-1
    %cluster_2 = [];
    
    if p== 1 && q==1
            data = data_store( floor(hspotcoff2(p)) : floor(hspotcoff2(p+1)) ,floor(vspotcoff2(q)):floor(vspotcoff2(q+1)));
       elseif p==1 && q~=1
            data = data_store( floor(hspotcoff2(p)) :floor(hspotcoff2(p+1)) ,floor(vspotcoff2(q)+1):floor(vspotcoff2(q+1)));
       elseif p~=1 && q==1
            data = data_store( floor(hspotcoff2(p))+1 : floor(hspotcoff2(p+1)) ,floor(vspotcoff2(q)):floor(vspotcoff2(q+1)));
       elseif p~=1 && q~=1
            data = data_store( floor(hspotcoff2(p))+1 : floor(hspotcoff2(p+1)) ,floor(vspotcoff2(q))+1:floor(vspotcoff2(q+1)));
    end
    Img=data;
    pcaImage=[];
% sigma = 1.6;
% h = fspecial('gaussian',[5 5],sigma);
% %  Img=imread(input);
% %  Img=ctrenhance(Img);
% Img=imfilter(Img,h,'replicate');
 Img=medfilt2(Img,[3,3]);
% Img=double(Img);
% Img=imread(data);
[m,n] = size(Img);
intensity=Img;
Add_intensity = zeros(m+2,n+2);
Add_intensity(2:m+1,2:n+1) = Img;
for i=2:m+1
        for j=2:n+1
            temp = Add_intensity(i-1:i+1, j-1:j+1);
            temp = temp(:);
%             temp(temp == 0) = [];
            intensityMean(i-1,j-1) = sum(temp) / length(temp);
            intensitySD(i-1,j-1) = std(temp);
        end
end
template = fspecial('gaussian',[5 5],2.5);
gaussian = imfilter(Img,template);
max1 = max(max(gaussian));
[mR,nR] = find(gaussian == max1);
    %%
    Row = zeros(m,n);
    Col = zeros(m,n);
 for i=1:m
        for j=1:n
            Eurodis(i,j) = sqrt( (i-mR(1,1)).^2 + (j-nR(1,1)).^2 );
            Citydis(i,j) = abs(i-mR(1,1)) + abs(j-nR(1,1));
        end
 end
     for i=1:m
        Row(i,:) = i;
    end
    for j=1:n
        Col(:,j) = j;
    end
   templatedate2=[gaussian(:),intensity(:),intensityMean(:),intensitySD(:),Eurodis(:)];
  templatedate=[intensity(:),gaussian(:),intensityMean(:),intensitySD(:),Eurodis(:),Citydis(:),Row(:),Col(:)];


% ¹éÒ»»¯
for l=1:8
a=double(templatedate(:,l));
b=min(min(a));
c=max(max(a));
a=(a-b)/(c-b);
templatedate1(:,l)=a;
end
[COEFF,SCORE,latent,tsquare] = princomp(templatedate1); %µ÷ÓÃpca·ÖÎöº¯Êý
 pcaImage=SCORE(:,1:3);
%  data1=templatedate;
data1=pcaImage;
% sqEuclidean
 [Idx,C,sumD,D]=kmeans(data1,2,'dist','sqEuclidean','Start','uniform','rep',10);
currenttime

true=reshape(Idx,m,n);
% true(isnan(true)) = 1;
idx = find(true == 2);
% idx1=find(true == 3);
% templatedate2(idx1)


true(idx)=0;
true_1 = double(intensity) .* true;
true_1(true_1==0)=[];
true_0 = double(intensity) .* ~true;
true_0(true_0==0)=[];
true_1_mean = double(sum(sum(true_1))) / length(true_1(:));  
true_0_mean = double(sum(sum(true_0))) / length(true_0(:));
if true_0_mean > true_1_mean  
    true = ~true;
end
%ÕÒ²»µ½»ùÒòµã£¬ÓÉÓÚÔëÉùµÈÓ°Ïì£¬Ç°¾°ºÍ±³¾°·Ö²»¿ª£¬Éè¶¨ãÐÖµÎª30£¬»òÕß»ùÒòµãºÜÐ¡ÈâÑÛ¿´²»³öÀ´£¬Õ¼Õû¸öspot±ÈÀýÎª3%
% if abs(true_0_mean - true_1_mean)<30||(sum(sum(true)))/(m*n)<0.03
%     true=true.*0;
%     true(1,:)=1;
%     true(m,:)=1;
%     true(:,1)=1;
%     true(:,n)=1;
% %     for i=1:m
% %   for j=1:n
% %          if true(i,j)==1
% %             hold on
% %        plot(i,j,'r');
% %          end
% %    end
% % end
%     
% end

    if p== 1 && q==1
            data_store( floor(hspotcoff2(p)) : floor(hspotcoff2(p+1)) ,floor(vspotcoff2(q)):floor(vspotcoff2(q+1))) = true;
       elseif p==1 && q~=1
             data_store( floor(hspotcoff2(p)) :floor(hspotcoff2(p+1)) ,floor(vspotcoff2(q)+1):floor(vspotcoff2(q+1)))= true;
       elseif p~=1 && q==1
             data_store( floor(hspotcoff2(p))+1 : floor(hspotcoff2(p+1)) ,floor(vspotcoff2(q)):floor(vspotcoff2(q+1))) = true;
       elseif p~=1 && q~=1
             data_store( floor(hspotcoff2(p))+1 : floor(hspotcoff2(p+1)) ,floor(vspotcoff2(q))+1:floor(vspotcoff2(q+1))) = true;
    end
    
%     data_store( hspotcoff2(p) : hspotcoff2(p+1) ,vspotcoff2(q):vspotcoff2(q+1)) = img;
clear intensity;
clear intensityMean;
clear intensitySD;
clear Eurodis;
clear gaussian;
clear Citydis;
clear Row;
clear Col;
clear templatedate1;
currenttime = currenttime +1;
   end
end
    Temp = data_store;
    data_store = (data_store<=1).*Temp;
    figure;
    imshow(data_store);
    
imwrite(data_store,'kmeans.tif','tif');
% imshow(true)
end
            
