# Supplementary material for: Automatic microarray image segmentation with clustering-based algorithms
Source: PLoS One. 2019 Jan 22;14(1):e0210075. doi: 10.1371/journal.pone.0210075 (PMC6342330; doi:10.1371/journal.pone.0210075)
Supplement: S1 Algorithm — (ZIP) [file pone.0210075.s001.zip › algorithms/QM.m]

function QualityMeasure = QM( data_source,data_store )
    
    load('vspotcoff2.mat')
    load('vf2.mat')
    load('w.mat')
    load('hspotcoff2.mat')
    load('hf2.mat')
    load('h.mat')
    data_source=imread(data_source);
    data_store=imread(data_store);
    data_s_ch = data_source;
    data_store=data_store./255;
    data_s = data_store;
   
    [M,N] = size(data_source);
    %global average of the background
    %bgk0 = sum(sum(data_s_ch_copy .* ~data_s_copy)) / length(find((data_s_ch_copy .* ~data_s_copy) ~= 0));
    bgk0 = sum(sum(data_source .* uint16(~data_store))) / (M*N);
    BSD = [];          % local standard deviation
    B_mean = [];       % local background mean
    F_mean = [];       % local fore mean
    
    for p = 1 : hf2-1
        for q = 1 : vf2-1
            data = data_s_ch( floor(hspotcoff2(p)) : floor(hspotcoff2(p+1)) ,floor(vspotcoff2(q)):floor(vspotcoff2(q+1)));
            data_tr = data_s( floor(hspotcoff2(p)) : floor(hspotcoff2(p+1)) ,floor(vspotcoff2(q)):floor(vspotcoff2(q+1)));
            local_average = sum(sum(data .* uint16(~data_tr))) / length(find(~data_tr ~= 0));
            B_mean(end+1) = local_average;  
            F_mean(end+1) = sum(sum(data .* uint16(data_tr))) / length(find(data_tr == 1));
            BSD(end+1) = sqrt (sum(sum( ((data .* uint16(~data_tr)) - (local_average .* uint16(~data_tr))) .^ 2)) / length(find(~data_tr == 1)) );
        end
    end
    
    q_signoise = F_mean ./ (F_mean + B_mean);
    q_bkg1 =1 ./ (BSD ./ B_mean) / max(BSD ./ B_mean) ;
    q_bkg2 = bgk0 ./ (bgk0 + B_mean) / (max(bgk0 ./ (bgk0 + B_mean)));
    
    QualityMeasure = (q_signoise .* q_bkg1 .* q_bkg2).^(1/3);
    save qmkmeansp.mat QualityMeasure;
    
end
