# Supplementary material for: Automatic microarray image segmentation with clustering-based algorithms
Source: PLoS One. 2019 Jan 22;14(1):e0210075. doi: 10.1371/journal.pone.0210075 (PMC6342330; doi:10.1371/journal.pone.0210075)
Supplement: S1 Algorithm — (ZIP) [file pone.0210075.s001.zip › algorithms/RGcal.asv]

% A=importdata('C:\Users\Administrator\Desktop\Êý¾Ý\cy3-cy5\cy3-4\expression_kmeans.mat')
% B=importdata('C:\Users\Administrator\Desktop\Êý¾Ý\cy3-cy5\cy3-4\expression_kmeansp.mat')
% C=importdata('C:\Users\Administrator\Desktop\Êý¾Ý\cy3-cy5\cy3-4\expression_fcm.mat')
% D=importdata('C:\Users\Administrator\Desktop\Êý¾Ý\cy3-cy5\cy3-4\expression_fcmp.mat')
% A1=importdata('C:\Users\Administrator\Desktop\Êý¾Ý\cy3-cy5\cy5-4\expression_kmeans.mat')
% B1=importdata('C:\Users\Administrator\Desktop\Êý¾Ý\cy3-cy5\cy5-4\expression_kmeansp.mat')
% C1=importdata('C:\Users\Administrator\Desktop\Êý¾Ý\cy3-cy5\cy5-4\expression_fcm.mat')
% D1=importdata('C:\Users\Administrator\Desktop\Êý¾Ý\cy3-cy5\cy5-4\expression_fcmp.mat')
% E=importdata('C:\Users\Administrator\Desktop\Êý¾Ý\cy3-cy5\cy3-4\qmkmeans.mat')
% E1=importdata('C:\Users\Administrator\Desktop\Êý¾Ý\cy3-cy5\cy5-4\qmkmeans.mat')
% F=importdata('C:\Users\Administrator\Desktop\Êý¾Ý\cy3-cy5\cy3-4\qmkmeansp.mat')
% F1=importdata('C:\Users\Administrator\Desktop\Êý¾Ý\cy3-cy5\cy5-4\qmkmeansp.mat')
% G=importdata('C:\Users\Administrator\Desktop\Êý¾Ý\cy3-cy5\cy3-4\qmfcm.mat')
% G1=importdata('C:\Users\Administrator\Desktop\Êý¾Ý\cy3-cy5\cy5-4\qmfcm.mat')
% H=importdata('C:\Users\Administrator\Desktop\Êý¾Ý\cy3-cy5\cy3-4\qmfcmp.mat')
% H1=importdata('C:\Users\Administrator\Desktop\Êý¾Ý\cy3-cy5\cy5-4\qmfcmp.mat')
A=importdata('C:\Users\Administrator\Desktop\Êý¾Ý+³ÌÐò2\Êý¾Ý\GEO\GSM15898_CH1-1\expression_kmeans.mat')
B=importdata('C:\Users\Administrator\Desktop\Êý¾Ý+³ÌÐò2\Êý¾Ý\GEO\GSM15898_CH1-1\expression_kmeansp.mat')
C=importdata('C:\Users\Administrator\Desktop\Êý¾Ý+³ÌÐò2\Êý¾Ý\SMD\49_ch1-4\expression_fcm.mat')
D=importdata('C:\Users\Administrator\Desktop\Êý¾Ý+³ÌÐò2\Êý¾Ý\SMD\49_ch1-4\expression_fcmp.mat')
A1=importdata('C:\Users\Administrator\Desktop\Êý¾Ý+³ÌÐò2\Êý¾Ý\SMD\49_ch2-4\expression_kmeans.mat')
B1=importdata('C:\Users\Administrator\Desktop\Êý¾Ý+³ÌÐò2\Êý¾Ý\SMD\49_ch2-4\expression_kmeansp.mat')
C1=importdata('C:\Users\Administrator\Desktop\Êý¾Ý+³ÌÐò2\Êý¾Ý\SMD\49_ch2-4\expression_fcm.mat')
D1=importdata('C:\Users\Administrator\Desktop\Êý¾Ý+³ÌÐò2\Êý¾Ý\SMD\49_ch2-4\expression_fcmp.mat')
E=importdata('C:\Users\Administrator\Desktop\Êý¾Ý+³ÌÐò2\Êý¾Ý\SMD\49_ch1-4\qmkmeans.mat')
F=importdata('C:\Users\Administrator\Desktop\Êý¾Ý+³ÌÐò2\Êý¾Ý\SMD\49_ch1-4\qmkmeansp.mat')
G=importdata('C:\Users\Administrator\Desktop\Êý¾Ý+³ÌÐò2\Êý¾Ý\SMD\49_ch1-4\qmfcm.mat')
H=importdata('C:\Users\Administrator\Desktop\Êý¾Ý+³ÌÐò2\Êý¾Ý\SMD\49_ch1-4\qmfcmp.mat')
E1=importdata('C:\Users\Administrator\Desktop\Êý¾Ý+³ÌÐò2\Êý¾Ý\SMD\49_ch2-4\qmkmeans.mat')
F1=importdata('C:\Users\Administrator\Desktop\Êý¾Ý+³ÌÐò2\Êý¾Ý\SMD\49_ch2-4\qmkmeansp.mat')
G1=importdata('C:\Users\Administrator\Desktop\Êý¾Ý+³ÌÐò2\Êý¾Ý\SMD\49_ch2-4\qmfcm.mat')
H1=importdata('C:\Users\Administrator\Desktop\Êý¾Ý+³ÌÐò2\Êý¾Ý\SMD\49_ch2-4\qmfcmp.mat')
RAT_kmeans=A./A1
RAT_kmeansp=B./B1
RAT_fcm=C./C1
RAT_fcmp=D./D1
M_kmeans=log2(RAT_kmeans)
M_kmeansp=log2(RAT_kmeansp)
M_fcm=log2(RAT_fcm)
M_fcmp=log2(RAT_fcmp)
A_kmeans=0.5*log2(A.*A1)
A_kmeansp=0.5*log2(B.*B1)
A_fcm=0.5*log2(C.*C1)
A_fcmp=0.5*log2(D.*D1)
qindex_kmeans=(E+E1)/2
qindex_kmeansp=(F+F1)/2
qindex_fcm=(G+G1)/2
qindex_fcmp=(H+H1)/2
save RAT_kmeans.mat RAT_kmeans
save RAT_kmeansp.mat RAT_kmeansp
save RAT_fcm.mat RAT_fcm
save RAT_fcmp.mat RAT_fcmp
save M_kmeans.mat M_kmeans
save M_kmeansp.mat M_kmeansp
save M_fcm.mat M_fcm
save M_fcmp.mat M_fcmp
save A_kmeans.mat A_kmeans
save A_kmeansp.mat A_kmeansp
save A_fcm.mat A_fcm
save A_fcmp.mat A_fcmp
save qindex_kmeans.mat qindex_kmeans
save qindex_kmeansp.mat qindex_kmeansp
save qindex_fcm.mat qindex_fcm
save qindex_fcmp.mat qindex_fcmp
