# Supplementary material for: Automatic microarray image segmentation with clustering-based algorithms
Source: PLoS One. 2019 Jan 22;14(1):e0210075. doi: 10.1371/journal.pone.0210075 (PMC6342330; doi:10.1371/journal.pone.0210075)
Supplement: S1 Algorithm — (ZIP) [file pone.0210075.s001.zip › algorithms/RGcal.m]

% A=importdata('C:\Users\Administrator\Desktop\Êý¾Ý\cy3-cy5\cy3-4\expression_kmeans.mat');
% B=importdata('C:\Users\Administrator\Desktop\Êý¾Ý\cy3-cy5\cy3-4\expression_kmeansp.mat');
% C=importdata('C:\Users\Administrator\Desktop\Êý¾Ý\cy3-cy5\cy3-4\expression_fcm.mat');
% D=importdata('C:\Users\Administrator\Desktop\Êý¾Ý\cy3-cy5\cy3-4\expression_fcmp.mat');
% A1=importdata('C:\Users\Administrator\Desktop\Êý¾Ý\cy3-cy5\cy5-4\expression_kmeans.mat');
% B1=importdata('C:\Users\Administrator\Desktop\Êý¾Ý\cy3-cy5\cy5-4\expression_kmeansp.mat');
% C1=importdata('C:\Users\Administrator\Desktop\Êý¾Ý\cy3-cy5\cy5-4\expression_fcm.mat');
% D1=importdata('C:\Users\Administrator\Desktop\Êý¾Ý\cy3-cy5\cy5-4\expression_fcmp.mat');
% E=importdata('C:\Users\Administrator\Desktop\Êý¾Ý\cy3-cy5\cy3-4\qmkmeans.mat');
% E1=importdata('C:\Users\Administrator\Desktop\Êý¾Ý\cy3-cy5\cy5-4\qmkmeans.mat');
% F=importdata('C:\Users\Administrator\Desktop\Êý¾Ý\cy3-cy5\cy3-4\qmkmeansp.mat');
% F1=importdata('C:\Users\Administrator\Desktop\Êý¾Ý\cy3-cy5\cy5-4\qmkmeansp.mat');
% G=importdata('C:\Users\Administrator\Desktop\Êý¾Ý\cy3-cy5\cy3-4\qmfcm.mat');
% G1=importdata('C:\Users\Administrator\Desktop\Êý¾Ý\cy3-cy5\cy5-4\qmfcm.mat');
% H=importdata('C:\Users\Administrator\Desktop\Êý¾Ý\cy3-cy5\cy3-4\qmfcmp.mat');
% H1=importdata('C:\Users\Administrator\Desktop\Êý¾Ý\cy3-cy5\cy5-4\qmfcmp.mat');


A=importdata('C:\Users\Administrator\Desktop\Êý¾Ý+³ÌÐò2\Êý¾Ý\GEO\GSM15898_CH1-1\expression_kmeans.mat');
B=importdata('C:\Users\Administrator\Desktop\Êý¾Ý+³ÌÐò2\Êý¾Ý\GEO\GSM15898_CH1-1\expression_kmeansp.mat');
C=importdata('C:\Users\Administrator\Desktop\Êý¾Ý+³ÌÐò2\Êý¾Ý\GEO\GSM15898_CH1-1\expression_fcm.mat');
D=importdata('C:\Users\Administrator\Desktop\Êý¾Ý+³ÌÐò2\Êý¾Ý\GEO\GSM15898_CH1-1\expression_fcmp.mat');
A1=importdata('C:\Users\Administrator\Desktop\Êý¾Ý+³ÌÐò2\Êý¾Ý\GEO\GSM15898_CH2-1\expression_kmeans.mat');
B1=importdata('C:\Users\Administrator\Desktop\Êý¾Ý+³ÌÐò2\Êý¾Ý\GEO\GSM15898_CH2-1\expression_kmeansp.mat');
C1=importdata('C:\Users\Administrator\Desktop\Êý¾Ý+³ÌÐò2\Êý¾Ý\GEO\GSM15898_CH2-1\expression_fcm.mat');
D1=importdata('C:\Users\Administrator\Desktop\Êý¾Ý+³ÌÐò2\Êý¾Ý\GEO\GSM15898_CH2-1\expression_fcmp.mat');
E=importdata('C:\Users\Administrator\Desktop\Êý¾Ý+³ÌÐò2\Êý¾Ý\GEO\GSM15898_CH1-1\qmkmeans.mat');
F=importdata('C:\Users\Administrator\Desktop\Êý¾Ý+³ÌÐò2\Êý¾Ý\GEO\GSM15898_CH1-1\qmkmeansp.mat');
G=importdata('C:\Users\Administrator\Desktop\Êý¾Ý+³ÌÐò2\Êý¾Ý\GEO\GSM15898_CH1-1\qmfcm.mat');
H=importdata('C:\Users\Administrator\Desktop\Êý¾Ý+³ÌÐò2\Êý¾Ý\GEO\GSM15898_CH1-1\qmfcmp.mat');
E1=importdata('C:\Users\Administrator\Desktop\Êý¾Ý+³ÌÐò2\Êý¾Ý\GEO\GSM15898_CH2-1\qmkmeans.mat');
F1=importdata('C:\Users\Administrator\Desktop\Êý¾Ý+³ÌÐò2\Êý¾Ý\GEO\GSM15898_CH2-1\qmkmeansp.mat');
G1=importdata('C:\Users\Administrator\Desktop\Êý¾Ý+³ÌÐò2\Êý¾Ý\GEO\GSM15898_CH2-1\qmfcm.mat');
H1=importdata('C:\Users\Administrator\Desktop\Êý¾Ý+³ÌÐò2\Êý¾Ý\GEO\GSM15898_CH2-1\qmfcmp.mat');

RAT_kmeans=A./A1;
RAT_kmeansp=B./B1;
RAT_fcm=C./C1;
RAT_fcmp=D./D1;

M_kmeans=log2(RAT_kmeans);
M_kmeansp=log2(RAT_kmeansp);
M_fcm=log2(RAT_fcm);
M_fcmp=log2(RAT_fcmp);

A_kmeans=0.5*log2(A.*A1);
A_kmeansp=0.5*log2(B.*B1);
A_fcm=0.5*log2(C.*C1);
A_fcmp=0.5*log2(D.*D1);

qindex_kmeans=(E+E1)/2;
qindex_kmeansp=(F+F1)/2;
qindex_fcm=(G+G1)/2;
qindex_fcmp=(H+H1)/2;


save RAT_kmeans.mat RAT_kmeans;
save RAT_kmeansp.mat RAT_kmeansp;
save RAT_fcm.mat RAT_fcm;
save RAT_fcmp.mat RAT_fcmp;


save M_kmeans.mat M_kmeans;
save M_kmeansp.mat M_kmeansp;
save M_fcm.mat M_fcm;
save M_fcmp.mat M_fcmp;

save A_kmeans.mat A_kmeans;
save A_kmeansp.mat A_kmeansp;
save A_fcm.mat A_fcm;
save A_fcmp.mat A_fcmp;


save qindex_kmeans.mat qindex_kmeans;
save qindex_kmeansp.mat qindex_kmeansp;
save qindex_fcm.mat qindex_fcm;
save qindex_fcmp.mat qindex_fcmp;
