# Supplementary material for: Automatic microarray image segmentation with clustering-based algorithms
Source: PLoS One. 2019 Jan 22;14(1):e0210075. doi: 10.1371/journal.pone.0210075 (PMC6342330; doi:10.1371/journal.pone.0210075)
Supplement: S1 Algorithm — (ZIP) [file pone.0210075.s001.zip › algorithms/contrast.m]

%compute the image contrast value
%a:grid image
function Fcon=contrast(a)
% a=imread(a);
%transfer 2D vector to 1D
x=a(:);
x=double(x);
%Moment of order four 
M4=mean((x-mean(x)).^4);
%mean squre error
delta2=var(x,1);
%kurtosis  ·å¶È
alfa4=M4/(delta2^2);
%standard variation
delta=std(x,1);
%contrast value
Fcon=delta/(alfa4^(1/4));
Fcon=10000/Fcon;   
