# Supplementary material for: Automatic microarray image segmentation with clustering-based algorithms
Source: PLoS One. 2019 Jan 22;14(1):e0210075. doi: 10.1371/journal.pone.0210075 (PMC6342330; doi:10.1371/journal.pone.0210075)
Supplement: S1 Algorithm — (ZIP) [file pone.0210075.s001.zip › algorithms/denoise.m]

function Img_denoise=denoise(p)

Img=imread('fcm+.tif');
Img_media1=medfilt2(Img,[5 5]);
Img_media2=medfilt2(Img_media1,[5 5]);
Img_denoise=medfilt2(Img_media2,[5 5]);
% se=strel('disk',3');
% Img_top=imtophat(Img,se);
% Img_bot=imbothat(Img,se);
% Img_open=imopen(Img_media1,se);
% Img_close=imclose(Img,se);
   
