# Supplementary material for: Automatic microarray image segmentation with clustering-based algorithms
Source: PLoS One. 2019 Jan 22;14(1):e0210075. doi: 10.1371/journal.pone.0210075 (PMC6342330; doi:10.1371/journal.pone.0210075)
Supplement: S1 Algorithm — (ZIP) [file pone.0210075.s001.zip › algorithms/description.txt]

1. contrast:  contrast computing based on fourth-order moment
2. ctrenhance: contrast enhance methed, reference to "Tie-Jun Li, Gui-Fang Shao, Yue Sun, and Wei-Ren Shi, Contrast enhancement for cDNA microarray image based on four-order moment, Signal, Image and Video Processing, SIViP 2018,1-9."
3.drawcircle:  draw circle for each spot
4.error_radio: statistics of error segmentation 
5.euclidean: A function for calculation of euclidean distance of a point
6.euclideanDistance: A function for calculation of euclidean distance between two point
7.example: FCM denoising method
8. example_feature: an improved FCM denoising method with multiple features
9. example_simulate: FCM denoising method for simulated images
10.example_simulate_feature: an improved FCM denoising method for simulated images with multiple features
11. examplesimulate:  annoation image dealing
12.extraction:  Fuzzy membership degree computing
13. fcm1: Fuzzy C-means Algorithm 
14. gray_means: background gray value estimation
15. Kmeans1: K-means denoising method
16. Kmeans1_feature: an improved K-means denoising method with multiple features
17. kMeans_simulate: K-means denoising method for simulated images
18. kMeans1_simulate_feature: an improved K-means denoising method for simulated images with multiple features
19. Kmeans2_feature: principle component analysis 
20. QM: quantitive measurement 
21. RGcal: calculate the gene expression 
22.spotsize: spot size estimation
