# Supplementary material for: Automatic microarray image segmentation with clustering-based algorithms
Source: PLoS One. 2019 Jan 22;14(1):e0210075. doi: 10.1371/journal.pone.0210075 (PMC6342330; doi:10.1371/journal.pone.0210075)
Supplement: S1 Algorithm — (ZIP) [file pone.0210075.s001.zip › algorithms/drawcircle.m]

function out=drawcircle(Img)
data_store=(imread(Img));
% data_store=FCM2(Img);       
[h,w]=size(data_store);
BW=edge(data_store,'canny');
figure(1);
imshow(BW) ;       
PP3=imread('C:\Users\Administrator\Desktop\Êý¾Ý+³ÌÐò2\Êý¾Ý\GEO\GSM15898_CH2-1\GSM15898_CH2-1.tif');
%[h1,w1]=size(PP3);
figure(2),imshow(PP3),title('test');
for i=1:h  
  for j=1:w
         if BW(i,j)==1
            hold on
       plot(j,i,'r');
         end
   end
end

%  imwrite(F,'fcm.tif','tif')  
 print(2, '-dpng', 'fcmpcircle');

end
