# Supplementary material for: Automatic microarray image segmentation with clustering-based algorithms
Source: PLoS One. 2019 Jan 22;14(1):e0210075. doi: 10.1371/journal.pone.0210075 (PMC6342330; doi:10.1371/journal.pone.0210075)
Supplement: S1 Algorithm — (ZIP) [file pone.0210075.s001.zip › algorithms/error_radio.m]

load('vspotcoff2.mat')
    load('vf2.mat')
    load('w.mat')
    load('hspotcoff2.mat')
    load('hf2.mat')
    load('h.mat')
    true_image=imread('fcm+.tif');
    annotation=imread('annotation.tif');
    error=[];
   for p=1:hf2-1
   for q=1:vf2-1
    %cluster_2 = [];
    
    if p== 1 && q==1           
         data1 = annotation( floor(hspotcoff2(p)) : floor(hspotcoff2(p+1)) ,floor(vspotcoff2(q)):floor(vspotcoff2(q+1)));
         data2=   true_image( floor(hspotcoff2(p)) : floor(hspotcoff2(p+1)) ,floor(vspotcoff2(q)):floor(vspotcoff2(q+1)));
    elseif p==1 && q~=1
            data1 = annotation( floor(hspotcoff2(p)) :floor(hspotcoff2(p+1)) ,floor(vspotcoff2(q)+1):floor(vspotcoff2(q+1)));
       data2=   true_image( floor(hspotcoff2(p)) : floor(hspotcoff2(p+1)) ,floor(vspotcoff2(q)+1):floor(vspotcoff2(q+1)));   
    elseif p~=1 && q==1
            data1 = annotation( floor(hspotcoff2(p))+1 : floor(hspotcoff2(p+1)) ,floor(vspotcoff2(q)):floor(vspotcoff2(q+1)));
       data2=   true_image( floor(hspotcoff2(p))+1 : floor(hspotcoff2(p+1)) ,floor(vspotcoff2(q)):floor(vspotcoff2(q+1)));   
    elseif p~=1 && q~=1
            data1 = annotation( floor(hspotcoff2(p))+1 : floor(hspotcoff2(p+1)) ,floor(vspotcoff2(q))+1:floor(vspotcoff2(q+1)));
      data2=   true_image( floor(hspotcoff2(p))+1 : floor(hspotcoff2(p+1)) ,floor(vspotcoff2(q))+1:floor(vspotcoff2(q+1)));
    end
    data1=uint8(data1);
    data2=data2./255;
    
    a=0;
    [m,n]=size(data1);
Img=(data1-data2)|(data2-data1);
for k=1:m
    for l=1:n
        if Img(k,l)~=0
            a=a+1;
        end
    end
end
error(end+1)=double(a/(m*n));
    
   end
   end
   
   save errorfcmp.mat error
% true=imread('kmeans.tif');
% rl = 10.5;
% rr = 6.5;
% len = length(meta.spotinfo{1}{1}.x);
% [M,N]=size(true);
% annotation=slide_b_whole;
% currenttime = 1;
% a=0;
% error=[];
% for j=1:16
%     x = meta.spotinfo{1}{j}.x;
%     y = meta.spotinfo{1}{j}.y;
%  for i = 1:len
%         Posx1 = x(i) - rl;
%         Posx2 = x(i) + rr;
%         Posy1 = y(i) - rl;
%         Posy2 = y(i) + rr;
% 
% Img1=true( Posx1:Posx2,Posy1:Posy2);
% Img1=Img1./255;
% Img2=annotation( Posx1:Posx2,Posy1:Posy2);
% Img2=uint8(Img2);
% [m,n]=size(Img1);
% Img=Img1-Img2;
% for k=1:m
%     for l=1:n
%         if Img(k,l)~=0
%             a=a+1;
%         end
%     end
% end
% error(end+1)=double(a/(m*n));
% a=0;
%  end
% end
