# Supplementary material for: Automatic microarray image segmentation with clustering-based algorithms
Source: PLoS One. 2019 Jan 22;14(1):e0210075. doi: 10.1371/journal.pone.0210075 (PMC6342330; doi:10.1371/journal.pone.0210075)
Supplement: S1 Algorithm — (ZIP) [file pone.0210075.s001.zip › algorithms/euclidean.m]

% A function for calculation of euclidean distance of a point x(e.g. [3, 2, 1, 1]) from... 
% ...a set of points in matrix format Y(e.g. [3, 2, 1, 2; 4, 3, 2, 1])
function [d] = euclidean(x, Y)
% % 
%            S = size(Y);
%            H = [0.6 0.1 0.1 0.1 0.1];
%            H = repmat(H,[S(1),1]);
%            d = sum((((repmat(x, [S(1),1])-Y)).*H).^2, 2);   
%            d = sqrt(d);


            S = size(Y);
            d = sum((((repmat(x, [S(1),1])-Y))).^2, 2);   
            d = sqrt(d);

end
   
% function [d] = euclidean(firstPoint, secondPoint)
% %     distance  = sqrt(sum((firstPoint - secondPoint) .^ 2));
%     d  = sqrt(((firstPoint(1) - secondPoint(1)) .^ 2)+((firstPoint(2) - secondPoint(2)) .^ 2)+((firstPoint(3) - secondPoint(3)) .^ 2)+((firstPoint(4) - secondPoint(4)) .^ 2)+((firstPoint(5) - secondPoint(5)) .^ 2));
% end  
