# Supplementary material for: Automatic microarray image segmentation with clustering-based algorithms
Source: PLoS One. 2019 Jan 22;14(1):e0210075. doi: 10.1371/journal.pone.0210075 (PMC6342330; doi:10.1371/journal.pone.0210075)
Supplement: S1 Algorithm — (ZIP) [file pone.0210075.s001.zip › algorithms/euclideanDistance.m]

function distance = euclideanDistance(firstPoint, secondPoint)
    distance  = sqrt(sum((firstPoint - secondPoint) .^ 2));
%     distance  = sqrt(((firstPoint(1) - secondPoint(1)) .^ 2)+((firstPoint(2) - secondPoint(2)) .^ 2)+((firstPoint(3) - secondPoint(3)) .^ 2)+((firstPoint(4) - secondPoint(4)) .^ 2)+((firstPoint(5) - secondPoint(5)) .^ 2));
end
