# Supplementary material for: Automatic microarray image segmentation with clustering-based algorithms
Source: PLoS One. 2019 Jan 22;14(1):e0210075. doi: 10.1371/journal.pone.0210075 (PMC6342330; doi:10.1371/journal.pone.0210075)
Supplement: S1 Algorithm — (ZIP) [file pone.0210075.s001.zip › algorithms/example_simulate.m]

function example=example(input)
tic


currenttime=1;
  load('vspotcoff2.mat')
    load('vf2.mat')
    load('w.mat')
    load('hspotcoff2.mat')
    load('hf2.mat')
    load('h.mat')
    data_store = double(imread(input));
    data_source = data_store;
%     data_store = double(ctrenhance(data_store));
[h,w]=size(data_store);
     annotation=zeros(h,w);
for p=1:hf2-1
   for q=1:vf2-1
    %cluster_2 = [];
    
    if p== 1 && q==1
            data = data_store( floor(hspotcoff2(p)) : floor(hspotcoff2(p+1)) ,floor(vspotcoff2(q)):floor(vspotcoff2(q+1)));
       elseif p==1 && q~=1
            data = data_store( floor(hspotcoff2(p)) :floor(hspotcoff2(p+1)) ,floor(vspotcoff2(q)+1):floor(vspotcoff2(q+1)));
       elseif p~=1 && q==1
            data = data_store( floor(hspotcoff2(p))+1 : floor(hspotcoff2(p+1)) ,floor(vspotcoff2(q)):floor(vspotcoff2(q+1)));
       elseif p~=1 && q~=1
            data = data_store( floor(hspotcoff2(p))+1 : floor(hspotcoff2(p+1)) ,floor(vspotcoff2(q))+1:floor(vspotcoff2(q+1)));
    end
    
    Img=data;
%     Img=Img.*255;
sigma = 1.6;
h = fspecial('gaussian',[3 3],sigma);
% Img=imread('1.tif');
% Img=ctrenhance(Img);
 Img=imfilter(Img,h,'replicate');

 

pcaImage=[];

[m,n] = size(Img);
intensity=Img;
Add_intensity = zeros(m+2,n+2);
Add_intensity(2:m+1,2:n+1) = Img;
for i=2:m+1
        for j=2:n+1
            temp = Add_intensity(i-1:i+1, j-1:j+1);
            temp = temp(:);
            temp(temp == 0) = [];
            intensityMean(i-1,j-1) = sum(temp) / length(temp);
            intensitySD(i-1,j-1) = std(temp);
        end
end
template = fspecial('gaussian',[8 8],2.5);
gaussian = imfilter(Img,template);
max1 = max(max(gaussian));
[mR,nR] = find(gaussian == max1);
    %%
    Row = zeros(m,n);
    Col = zeros(m,n);
 for i=1:m
        for j=1:n
            Eurodis(i,j) = sqrt( (i-mR(1,1)).^2 + (j-nR(1,1)).^2 );
            Citydis(i,j) = abs(i-mR(1,1)) + abs(j-nR(1,1));
        end
 end
     for i=1:m
        Row(i,:) = i;
    end
    for j=1:n
        Col(:,j) = j;
    end
%  templatedate=[intensity(:),intensityMean(:),intensitySD(:),Eurodis(:),gaussian(:),Citydis(:),Row(:),Col(:)];
 templatedate=[intensity(:)];
% for l=1:1
% a=double(templatedate(:,l));
% b=min(min(a));
% c=max(max(a));
% a=(a-b)/(c-b);
% templatedate1(:,l)=a;
% end
% [COEFF,SCORE,latent,tsquare] = princomp(templatedate1); %µ÷ÓÃpca·ÖÎöº¯Êý
%  pcaImage=SCORE(:,1:3);
 data1=templatedate;
%  data1=pcaImage;
%  templatedate=[intensity(:)];
%  data1=double(templatedate);
c = 2;
metric = @euclidean;
l = 2;
Max = 1000;
tol = 1e-3;

%Running the Algorithms
%%%%%%%%%%%%%%%%%%%%%%%%%%%%%%%%%%%%%%%%%%
%***************FCM************************
%   [prediction,v] = fcm1(c, data1, l, metric, Max, tol,positionf,positionb);
 [prediction,v] = fcm1(c, data1, l, metric, Max, tol);
currenttime
true=reshape(prediction,m,n);
idx = find(true == 2);
true(idx)=0;

true_1 = double(intensity) .* true;
true_1(true_1==0)=[];
true_0 = double(intensity) .* ~true;
true_0(true_0==0)=[];
true_1_mean = double(sum(sum(true_1))) / length(true_1(:));
true_0_mean = double(sum(sum(true_0))) / length(true_0(:));
if true_0_mean > true_1_mean
    true = ~true;
end
% if abs(true_0_mean - true_1_mean)<30||(sum(sum(true)))/(m*n)<0.02
%      true=true.*0;
%     true(1,:)=1;
%     true(m,:)=1;
%     true(:,1)=1;
%     true(:,n)=1;
% end
    if p== 1 && q==1
            annotation( floor(hspotcoff2(p)) : floor(hspotcoff2(p+1)) ,floor(vspotcoff2(q)):floor(vspotcoff2(q+1))) = true;
       elseif p==1 && q~=1
             annotation( floor(hspotcoff2(p)) :floor(hspotcoff2(p+1)) ,floor(vspotcoff2(q)+1):floor(vspotcoff2(q+1)))= true;
       elseif p~=1 && q==1
             annotation( floor(hspotcoff2(p))+1 : floor(hspotcoff2(p+1)) ,floor(vspotcoff2(q)):floor(vspotcoff2(q+1))) = true;
       elseif p~=1 && q~=1
             annotation( floor(hspotcoff2(p))+1 : floor(hspotcoff2(p+1)) ,floor(vspotcoff2(q))+1:floor(vspotcoff2(q+1))) = true;
    end
    

clear intensity;
clear intensityMean;
clear intensitySD;
clear Eurodis;
clear gaussian;
clear templatedate1;
clear Citydis;
clear Row;
clear Col;
clear c_1;
clear c_2;
clear positionf;
clear positionb;
currenttime=currenttime+1;
   end
 end
%     Temp = data_store;
%     data_store = (data_store<=1).*Temp;
  
    imshow(annotation);

imwrite(annotation,'fcm.tif','tif');
% imshow(true);
t=toc;
save timefcm.mat t;
end
