# Supplementary material for: Automatic microarray image segmentation with clustering-based algorithms
Source: PLoS One. 2019 Jan 22;14(1):e0210075. doi: 10.1371/journal.pone.0210075 (PMC6342330; doi:10.1371/journal.pone.0210075)
Supplement: S1 Algorithm — (ZIP) [file pone.0210075.s001.zip › algorithms/examplesimulate.m]

function [intensity,intensityMean,intensitySD,Eurodis,Citydis,gaussian] = Kmeansdata( input )
load('annotation_image.mat')
load('images.mat')
load('output.mat')
load('meta.mat')

rl = 10.5;
rr = 6.5;
len = length(meta.spotinfo{1}{1}.x);
Red_image = images{1}(:,:,1);
[M,N]=size(Red_image);
annotation=zeros(500,500);
currenttime = 1;
for j=1
    x = meta.spotinfo{1}{j}.x;
    y = meta.spotinfo{1}{j}.y;
 for i = 1:len
        Posx1 = x(i) - rl;
        Posx2 = x(i) + rr;
        Posy1 = y(i) - rl;
        Posy2 = y(i) + rr;

Img=Red_image( Posx1:Posx2,Posy1:Posy2);
Img1=Red_image(1:500,1:500);

sigma = 1.6;
h = fspecial('gaussian',[5 5],sigma);
% Img=imread(input);
% Img=ctrenhance(Img);
Img=imfilter(Img,h,'replicate');
Img=double(Img);
% Img=imread(data);
[m,n] = size(Img);
intensity=Img;
Add_intensity = zeros(m+2,n+2);
Add_intensity(2:m+1,2:n+1) = Img;
for i=2:m+1
        for j=2:n+1
            temp = Add_intensity(i-1:i+1, j-1:j+1);
            temp = temp(:);
        
%             temp(temp == 0) = [];
            intensityMean(i-1,j-1) = sum(temp) / length(temp);
            intensitySD(i-1,j-1) = std(temp);
        end
end
template = fspecial('gaussian',[8 8],2.5);
gaussian = imfilter(Img,template);
max1 = max(max(gaussian));
[mR,nR] = find(gaussian == max1);
    %%
    Row = zeros(m,n);
    Col = zeros(m,n);
 for i=1:m
        for j=1:n
            Eurodis(i,j) = sqrt( (i-mR(1,1)).^2 + (j-nR(1,1)).^2 );
            Citydis(i,j) = abs(i-mR(1,1)) + abs(j-nR(1,1));
        end
 end
     for i=1:m
        Row(i,:) = i;
    end
    for j=1:n
        Col(:,j) = j;
    end
templatedate=[intensity(:),intensityMean(:),intensitySD(:),Eurodis(:),gaussian(:)];
% templatedate=[intensity(:)];
 data1=double(templatedate);
c = 2;
metric = @euclidean;
% X = iris(1:150,  1:4);
l = 1.5;
Max = 1000;
tol = 1e-3;
[nr nc] = size(data1);
data2=data1;
[prediction,v] = fcm(c, data2, l, metric, Max, tol);
currenttime
true=reshape(prediction,m,n);
idx = find(true == 2);
true(idx)=0;

true_1 = double(intensity) .* true;
true_1(true_1==0)=[];
true_0 = double(intensity) .* ~true;
true_0(true_0==0)=[];
true_1_mean = double(sum(sum(true_1))) / length(true_1(:));
true_0_mean = double(sum(sum(true_0))) / length(true_0(:));
if true_0_mean > true_1_mean
    true = ~true;
end
annotation(Posx1:Posx2,Posy1:Posy2)=true;
clear intensity;
clear intensityMean;
clear intensitySD;
clear Eurodis;
clear gaussian;
clear templatedate1;
currenttime=currenttime+1;
   end
end
imshow(annotation);

imwrite(annotation,'fcm+.tif','tif');
% imshow(true);
end
