# Supplementary material for: Automatic microarray image segmentation with clustering-based algorithms
Source: PLoS One. 2019 Jan 22;14(1):e0210075. doi: 10.1371/journal.pone.0210075 (PMC6342330; doi:10.1371/journal.pone.0210075)
Supplement: S1 Algorithm — (ZIP) [file pone.0210075.s001.zip › algorithms/extraction.m]

function extract=extraction (Img1)
Img = imread(Img1);
  imshow(Img);
    load('vspotcoff2.mat')
    load('vf2.mat')
    load('w.mat')
    load('hspotcoff2.mat')
    load('hf2.mat')  
    load('h.mat')
    fuzzy_p = 2;                     % Ä£ºýÏµÊý
    data_store = double(Img);
    data_source = data_store;
for p=1:hf2-1
   for q=1:vf2-1
       
    if p== 1 && q==1
            Img = data_store( floor(hspotcoff2(p)) : floor(hspotcoff2(p+1)) ,floor(vspotcoff2(q)):floor(vspotcoff2(q+1)));
       elseif p==1 && q~=1
            Img = data_store( floor(hspotcoff2(p)) :floor(hspotcoff2(p+1)) ,floor(vspotcoff2(q)+1):floor(vspotcoff2(q+1)));
       elseif p~=1 && q==1
            Img = data_store( floor(hspotcoff2(p))+1 : floor(hspotcoff2(p+1)) ,floor(vspotcoff2(q)):floor(vspotcoff2(q+1)));
       elseif p~=1 && q~=1
            Img = data_store( floor(hspotcoff2(p))+1 : floor(hspotcoff2(p+1)) ,floor(vspotcoff2(q))+1:floor(vspotcoff2(q+1)));
    end
    [m, n] = size(Img);
        
    U_i = rand(m,n);               % Á¥Êô¶È¾ØÕó
    U_i_ = 1 - U_i;                % U_i + U_i_ = 1;
    J_m = 0;                      % objective function

    while true 
        if ( length(J_m) > 2 )  &&  ( abs( J_m(length(J_m)) - J_m(length(J_m)-1) ) < 1e-9 )
            break;
        end
        
        
        new_x_cj = [];
                
        c_1 = sum(sum( (U_i .^fuzzy_p) .* Img)) / sum(sum(U_i.^fuzzy_p));
        c_2 = sum(sum( (U_i_ .^fuzzy_p) .* Img)) / sum(sum(U_i_.^fuzzy_p));
        
        for i = 1:m
            for j = 1:n
                new_x_cj(end+1) = U_i(i,j)^fuzzy_p * Kdist2(c_1,Img(i,j)) + U_i_(i,j)^fuzzy_p * Kdist2( c_2,Img(i,j));
            end
        end
        J_m(end+1) = sum(new_x_cj);
        
        U_i = 1 ./ ( 1 + ( sqrt((Img - c_1).^2) ./ sqrt((Img - c_2).^2) ).^2 ) ;
        U_i_ = 1 ./ ( 1 + ( sqrt((Img - c_2).^2) ./ sqrt((Img - c_1).^2) ).^2 ) ; 
        
    end
         
         U_i = U_i >=0.5;
         if (U_i(1,1)==1 && U_i(1,n)==1 && U_i(m,1)==1) || (U_i(m,n)==1 && U_i(1,n)==1 && U_i(m,1)==1) || (U_i(1,1)==1 && U_i(m,n)==1 && U_i(m,1)==1) || (U_i(1,1)==1 && U_i(1,n)==1 && U_i(m,n)==1)
             U_i =~U_i;
         end

    if p== 1 && q==1
            data_store( floor(hspotcoff2(p)) : floor(hspotcoff2(p+1)) ,floor(vspotcoff2(q)):floor(vspotcoff2(q+1))) = U_i;   
       elseif p==1 && q~=1
            data_store( floor(hspotcoff2(p)) :floor(hspotcoff2(p+1)) ,floor(vspotcoff2(q)+1):floor(vspotcoff2(q+1)))= U_i;
       elseif p~=1 && q==1
            data_store( floor(hspotcoff2(p))+1 : floor(hspotcoff2(p+1)) ,floor(vspotcoff2(q)):floor(vspotcoff2(q+1))) = U_i;
       elseif p~=1 && q~=1
            data_store( floor(hspotcoff2(p))+1 : floor(hspotcoff2(p+1)) ,floor(vspotcoff2(q))+1:floor(vspotcoff2(q+1))) = U_i;
    end  
    %%%%%%%%%%%%%%%
        if p== 1 && q==1
           fdata=data_store( floor(hspotcoff2(p)) : floor(hspotcoff2(p+1)) ,floor(vspotcoff2(q)):floor(vspotcoff2(q+1))).*data_source( floor(hspotcoff2(p)) : floor(hspotcoff2(p+1)) ,floor(vspotcoff2(q)):floor(vspotcoff2(q+1)));
       elseif p==1 && q~=1
            fdata=data_store( floor(hspotcoff2(p)) :floor(hspotcoff2(p+1)) ,floor(vspotcoff2(q)+1):floor(vspotcoff2(q+1))).*data_source( floor(hspotcoff2(p)) :floor(hspotcoff2(p+1)) ,floor(vspotcoff2(q)+1):floor(vspotcoff2(q+1)));
       elseif p~=1 && q==1
            fdata=data_store( floor(hspotcoff2(p))+1 : floor(hspotcoff2(p+1)) ,floor(vspotcoff2(q)):floor(vspotcoff2(q+1))).*data_source( floor(hspotcoff2(p))+1 : floor(hspotcoff2(p+1)) ,floor(vspotcoff2(q)):floor(vspotcoff2(q+1)));
       elseif p~=1 && q~=1
            fdata=data_store( floor(hspotcoff2(p))+1 : floor(hspotcoff2(p+1)) ,floor(vspotcoff2(q))+1:floor(vspotcoff2(q+1))).*data_source( floor(hspotcoff2(p))+1 : floor(hspotcoff2(p+1)) ,floor(vspotcoff2(q))+1:floor(vspotcoff2(q+1)));
        end  
        fmean=sum(sum(fdata))/length(find(fdata~=0))
        if p== 1 && q==1
           bdata=~data_store( floor(hspotcoff2(p)) : floor(hspotcoff2(p+1)) ,floor(vspotcoff2(q)):floor(vspotcoff2(q+1))).*data_source( floor(hspotcoff2(p)) : floor(hspotcoff2(p+1)) ,floor(vspotcoff2(q)):floor(vspotcoff2(q+1)));
       elseif p==1 && q~=1
            bdata=~data_store( floor(hspotcoff2(p)) :floor(hspotcoff2(p+1)) ,floor(vspotcoff2(q)+1):floor(vspotcoff2(q+1))).*data_source( floor(hspotcoff2(p)) :floor(hspotcoff2(p+1)) ,floor(vspotcoff2(q)+1):floor(vspotcoff2(q+1)));
       elseif p~=1 && q==1
            bdata=~data_store( floor(hspotcoff2(p))+1 : floor(hspotcoff2(p+1)) ,floor(vspotcoff2(q)):floor(vspotcoff2(q+1))).*data_source( floor(hspotcoff2(p))+1 : floor(hspotcoff2(p+1)) ,floor(vspotcoff2(q)):floor(vspotcoff2(q+1)));
       elseif p~=1 && q~=1
            bdata=~data_store( floor(hspotcoff2(p))+1 : floor(hspotcoff2(p+1)) ,floor(vspotcoff2(q))+1:floor(vspotcoff2(q+1))).*data_source( floor(hspotcoff2(p))+1 : floor(hspotcoff2(p+1)) ,floor(vspotcoff2(q))+1:floor(vspotcoff2(q+1)));
        end  
        bmean=sum(sum(bdata))/length(find(bdata~=0));
         expression=fmean-bmean;
         extract(p,q)=expression;
    %%%%%%%%%%%%%%%%%%%%%%%%%%%%%%

    
   end 
end
  Temp = data_store;
  data_store = (data_store<=1).*Temp;
  figure;
  imshow(data_store);
 % extract=extract;
  save extract.mat extract;
end
  
  
  
