# Supplementary material for: Automatic microarray image segmentation with clustering-based algorithms
Source: PLoS One. 2019 Jan 22;14(1):e0210075. doi: 10.1371/journal.pone.0210075 (PMC6342330; doi:10.1371/journal.pone.0210075)
Supplement: S1 Algorithm — (ZIP) [file pone.0210075.s001.zip › algorithms/fcm1.m]

%Fuzzy C-means Algorithm in GnuOctave (V.3.6.4)

%Fuzzy type 1 C-means algorithm

%Inputs:

%******c: Number of clusters

%******X: Data Matrix N_samples*N_featuresÌØÕ÷ÏòÁ¿
%******U_up: U updating function Á¥Êô¶È
%******m: Fuzzifier as a real number
Ä£ºýÏµÊý
%******metric: Distance metric as a function (by default Euclidean)

%******Max: Maximum number of iterations

%******tol: Tolerance  

%***********************************************

%Outputs: 

%******prediction: Predicted labels of data

%******v: Center  of clusters as a matrix c*N_features¾ÛÀàÖÐÐÄ
%***********************************************
  
function [prediction v] = fcm(c, X, m, metric, Max, tol)

%   function [prediction v] = fcm1(c, X, m, metric, Max, tol,positionf,positionb)

[n, no] = size(X);

U = zeros([c, n]);

v = repmat(max(X), c, 1).*rand([c, no]);

U = rand([c, n]);


% Ê¹µÃÃ¿¸öÊý¾ÝÁ¥Êô¶ÈÀÛ¼ÓºÍÎª1

for j = 1:n
      
    U(:, j) = U(:, j)./sum(U(:, j));      

end  

% 
% ³õÊ¼»¯¾ÛÀàÖÐÐÄ

for i = 1:c
      
   v(i, :) = sum((X(:, :).*repmat(U(i, :)'.^m, 1, no)),1)./sum(U(i, :).^m);

end

% 
% v(1,:)=X(positionf(1),:).*repmat(U(1, positionf(1))'.^m, 1, no)./U(1, positionf(1)).^m;

% v(2,:)=X(positionb(1),:).*repmat(U(2, positionb(1))'.^m, 1, no)./U(2, positionb(1)).^m;

%   v(1, :) =X(positionf(1),:);

%   v(2, :) =X(positionb(1),:);


v_old = v;

delta = 1e4;
k = 0;

while  (k<Max & delta>tol)
    
  for i = 1:c
      
   for j = 1:n
       
     U(i, j) = 1/sum((metric(X(j, :), v(i, :))./metric(X(j, :), v)).^(2/(m-1)));
      
   end
    
  end
    
  for i = 1:c
       
    v(i, :) = sum((X(:, :).*repmat(U(i, :)'.^m, 1, no)), 1)./sum(U(i, :).^m);  
    
  end

  v_new = v;

  delta = max(max(abs(v_new-v_old)));

  v_old = v;


  k = k+1;

end

prediction = zeros([1, n]);

for i = 1:n
   
   [M, prediction(i)]=max(U(:, i));
  
end
% trans=prediction(positionf);

% prediction(positionf)=prediction(positionb);

% prediction(positionb)=trans;


% clear v(1, :);

% clear v(2, :);

% clear U;


end
