# Supplementary material for: Automatic microarray image segmentation with clustering-based algorithms
Source: PLoS One. 2019 Jan 22;14(1):e0210075. doi: 10.1371/journal.pone.0210075 (PMC6342330; doi:10.1371/journal.pone.0210075)
Supplement: S1 Algorithm — (ZIP) [file pone.0210075.s001.zip › algorithms/gray_means.m]

function out = gray_means(Img1,Img2)

    load('vspotcoff2.mat')
    load('vf2.mat')
    load('w.mat')
    load('hspotcoff2.mat')
    load('hf2.mat')
    load('h.mat')
    
    data_source = double(imread(Img1));
    data_deal = double(imread(Img2));
   
    gray_fore = zeros(hf2-1,vf2-1);
    gray_back = zeros(hf2-1,vf2-1);
    expression=zeros(hf2-1,vf2-1);
    count_fore_all=zeros(hf2-1,vf2-1);
    count_back_all=zeros(hf2-1,vf2-1);
    for p=1:hf2-1
      for q=1:vf2-1
    
        if p== 1 && q==1
               data1 = data_source( hspotcoff2(p) : hspotcoff2(p+1) ,vspotcoff2(q):vspotcoff2(q+1));
        elseif p==1 && q~=1
               data1 = data_source( hspotcoff2(p) : hspotcoff2(p+1) ,vspotcoff2(q)+1:vspotcoff2(q+1));
        elseif p~=1 && q==1
               data1 = data_source( hspotcoff2(p)+1 : hspotcoff2(p+1) ,vspotcoff2(q):vspotcoff2(q+1));
        elseif p~=1 && q~=1
               data1 = data_source( hspotcoff2(p)+1 : hspotcoff2(p+1) ,vspotcoff2(q)+1:vspotcoff2(q+1));
        end
        if p== 1 && q==1
               data2 = data_deal( hspotcoff2(p) : hspotcoff2(p+1) ,vspotcoff2(q):vspotcoff2(q+1));
        elseif p==1 && q~=1
               data2 = data_deal( hspotcoff2(p) : hspotcoff2(p+1) ,vspotcoff2(q)+1:vspotcoff2(q+1));
        elseif p~=1 && q==1
               data2 = data_deal( hspotcoff2(p)+1 : hspotcoff2(p+1) ,vspotcoff2(q):vspotcoff2(q+1));
        elseif p~=1 && q~=1
               data2 = data_deal( hspotcoff2(p)+1 : hspotcoff2(p+1) ,vspotcoff2(q)+1:vspotcoff2(q+1));
        end
    data2=data2./255;
        [m,n] = size(data1);
        count_back = 1;
        count_fore = 1;
        sum_back = 0;
        sum_fore = 0;
        for i = 1:m
            for j = 1:n
                if data2(i,j)==1
                    count_fore=count_fore+1;
                else
                    count_back=count_back+1;
                end
            end
        end
        
        datafore = data1 .* data2;
        databack = data1 .*(~data2);
        sum_fore = sum(sum(datafore));
        sum_back = sum(sum(databack));
        
        mean_fore = sum_fore / count_fore;
        mean_back = sum_back / count_back;
       count_fore_all(p,q)=count_fore;
       count_back_all(p,q)=count_back;
        gray_fore(p,q) = mean_fore;
        gray_back(p,q) = mean_back;
        expresst=mean_fore-mean_back;
        expression(p,q)=expresst;
        end
    end
%    
%       save gray_fore_kmeans.mat gray_fore;
%       save gray_back_kmeans.mat gray_back;
%       save expression_kmeans.mat expression;
%       save count_fore_kmeans.mat count_fore_all;
%       save count_back_kmeans.mat count_back_all;

%       
%       save gray_fore_kmeans+.mat gray_fore;
%       save gray_back_kmeans+.mat gray_back;
%         save expression_kmeansp.mat expression;
%       save count_fore_kmeans+.mat count_fore_all;
%       save count_back_kmeans+.mat count_back_all;
% % %       
% 
%       save gray_fore_fcm.mat gray_fore;
%       save gray_back_fcm.mat gray_back;
%         save expression_fcm.mat expression;
%       save count_fore_fcm.mat count_fore_all;
%       save count_back_fcm.mat count_back_all;
% %       
% 
      save gray_fore_fcm+.mat gray_fore;
      save gray_back_fcm+.mat gray_back;
        save expression_fcmp.mat expression;
      save count_fore_fcm+.mat count_fore_all;
      save count_back_fcm+.mat count_back_all;

      
end
        
        
        
        
        
                
            
    
