# Supplementary material for: Automatic microarray image segmentation with clustering-based algorithms
Source: PLoS One. 2019 Jan 22;14(1):e0210075. doi: 10.1371/journal.pone.0210075 (PMC6342330; doi:10.1371/journal.pone.0210075)
Supplement: S1 Algorithm — (ZIP) [file pone.0210075.s001.zip › algorithms/kMeans1_simulate_feature.m]

function [intensity,intensityMean,intensitySD,Eurodis,Citydis,gaussian] = Kmeansdata( input )
% load('annotation_image.mat')
% load('images.mat')
% load('output.mat')
% load('meta.mat')
currenttime=1;
  load('vspotcoff2.mat')
    load('vf2.mat')
    load('w.mat')
    load('hspotcoff2.mat')
    load('hf2.mat')
    load('h.mat')
    data_store = double(imread(input));
    data_source = data_store;
% rl = 10.5;
% rr = 6.5;
% len = length(meta.spotinfo{1}{1}.x);
% Red_image = images{1}(:,:,1);
% [M,N]=size(Red_image);
 annotation=zeros(500,500);
 pcaImage=[];
% currenttime = 1;
% for j=1
%     x = meta.spotinfo{1}{j}.x;
%     y = meta.spotinfo{1}{j}.y;
%  for i = 1:len
%         Posx1 = x(i) - rl;
%         Posx2 = x(i) + rr;
%         Posy1 = y(i) - rl;
%         Posy2 = y(i) + rr;
% 
% Img=Red_image( Posx1:Posx2,Posy1:Posy2);
% Img1=Red_image(1:500,1:500);
for p=1:hf2-1
   for q=1:vf2-1
    %cluster_2 = [];
    
    if p== 1 && q==1
            Imgdata = data_store( floor(hspotcoff2(p)) : floor(hspotcoff2(p+1)) ,floor(vspotcoff2(q)):floor(vspotcoff2(q+1)));
       elseif p==1 && q~=1
            Imgdata = data_store( floor(hspotcoff2(p)) :floor(hspotcoff2(p+1)) ,floor(vspotcoff2(q)+1):floor(vspotcoff2(q+1)));
       elseif p~=1 && q==1
            Imgdata = data_store( floor(hspotcoff2(p))+1 : floor(hspotcoff2(p+1)) ,floor(vspotcoff2(q)):floor(vspotcoff2(q+1)));
       elseif p~=1 && q~=1
            Imgdata = data_store( floor(hspotcoff2(p))+1 : floor(hspotcoff2(p+1)) ,floor(vspotcoff2(q))+1:floor(vspotcoff2(q+1)));
    end
    Img=Imgdata;
sigma = 1.6;
h = fspecial('gaussian',[3 3],sigma);
% Img=imread(input);
% Img=ctrenhance(Img);
Img=imfilter(Img,h,'replicate');
Img=double(Img);
% Img=imread(data);
[m,n] = size(Img);
intensity=Img;
Add_intensity = zeros(m+2,n+2);
Add_intensity(2:m+1,2:n+1) = Img;
for i=2:m+1
        for j=2:n+1
            temp = Add_intensity(i-1:i+1, j-1:j+1);
            temp = temp(:);
        
%             temp(temp == 0) = [];
            intensityMean(i-1,j-1) = sum(temp) / length(temp);
            intensitySD(i-1,j-1) = std(temp);
        end
end
template = fspecial('gaussian',[6 6],2.5);
gaussian = imfilter(Img,template);
max1 = max(max(gaussian));
[mR,nR] = find(gaussian == max1);
    %%
    Row = zeros(m,n);
    Col = zeros(m,n);
 for i=1:m
        for j=1:n
            Eurodis(i,j) = sqrt( (i-mR(1,1)).^2 + (j-nR(1,1)).^2 );
            Citydis(i,j) = abs(i-mR(1,1)) + abs(j-nR(1,1));
        end
 end
     for i=1:m
        Row(i,:) = i;
    end
    for j=1:n
        Col(:,j) = j;
    end
 templatedate=[intensity(:),intensityMean(:),intensitySD(:),Eurodis(:),gaussian(:),Citydis(:),Row(:),Col(:)];
[COEFF,SCORE,latent,tsquare] = princomp(templatedate); %µ÷ÓÃpca·ÖÎöº¯Êý
 pcaImage=SCORE(:,1:3);
% ¹éÒ»»¯
% for l=1:5
% a=double(templatedate(:,l));
% b=min(min(a));
% c=max(max(a));
% a=(a-b)/(c-b);
% templatedate1(:,l)=a;
% end
% templatedate1(:,1)=templatedate1(:,1)*200;
% templatedate1(:,2)=templatedate1(:,2)*200;
 data1=pcaImage;


 [Idx,C,sumD,D]=kmeans(data1,2,'dist','sqEuclidean','Start','uniform','rep',10);
 currenttime
true=reshape(Idx,m,n);
% true(isnan(true)) = 1;
idx = find(true == 2);
true(idx)=0;
true_1 = double(intensity) .* true;
true_1(true_1==0)=[];
true_0 = double(intensity) .* ~true;
true_0(true_0==0)=[];
true_1_mean = double(sum(sum(true_1))) / length(true_1(:));
true_0_mean = double(sum(sum(true_0))) / length(true_0(:));
if true_0_mean > true_1_mean
    true = ~true;
end
    if p== 1 && q==1
             annotation( floor(hspotcoff2(p)) : floor(hspotcoff2(p+1)) ,floor(vspotcoff2(q)):floor(vspotcoff2(q+1)))=true;
       elseif p==1 && q~=1
             annotation( floor(hspotcoff2(p)) :floor(hspotcoff2(p+1)) ,floor(vspotcoff2(q)+1):floor(vspotcoff2(q+1)))=true;
       elseif p~=1 && q==1
           annotation( floor(hspotcoff2(p))+1 : floor(hspotcoff2(p+1)) ,floor(vspotcoff2(q)):floor(vspotcoff2(q+1)))=true;
       elseif p~=1 && q~=1
          annotation( floor(hspotcoff2(p))+1 : floor(hspotcoff2(p+1)) ,floor(vspotcoff2(q))+1:floor(vspotcoff2(q+1)))=true;
    end
% annotation(Posx1:Posx2,Posy1:Posy2)=true;
    
%     data_store( hspotcoff2(p) : hspotcoff2(p+1) ,vspotcoff2(q):vspotcoff2(q+1)) = img;
clear intensity;
clear intensityMean;
clear intensitySD;
clear Eurodis;
clear gaussian;
clear Citydis;
clear Row;
clear Col;
currenttime = currenttime +1;
   end
% end
%   Temp = data_store;
%     data_store = (data_store<=1).*Temp;
imshow(annotation);
imwrite(annotation,'kmeans+.tif','tif');
end
